# Supplementary material for: Protocatechuic Acid Attenuates Inflammation in Macrophage-like Vascular Smooth Muscle Cells in ApoE−/− Mice
Source: Nutrients. 2025 Mar 20;17(6):1090. doi: 10.3390/nu17061090 (PMC11944442; doi:10.3390/nu17061090)
Supplement: Supplementary file 1 [file nutrients-17-01090-s001.zip]

Archive with 1 entries (1 files):
- nutrients-3519742-supplementary.pdf
